# Supplementary material for: Super-resolution in situ analysis of active ribosomal DNA chromatin organization in the nucleolus
Source: Sci Rep. 2020 May 4;10:7462. doi: 10.1038/s41598-020-64589-x (PMC7198602; doi:10.1038/s41598-020-64589-x)
Supplement: Supplementary file 2 — Supplementary Table 1. [file 41598_2020_64589_MOESM2_ESM.xlsx]

## Sheet: IMR90
IMR90_1 (UBF/RPA194)												IMR90_2 (UBF/RPA194)
overall evaluation	cell01	cell02	cell03A	cell03B	cell04	cell05	cell06	cell07	cell08	cell09	cell10	cell01	cell02	cell03	cell04	cell05	cell06	cell07	cell08	cell09	cell10a	cell10b	cell11
Pearsons Correlation	0.492	0.499	0.428	0.45	0.431	0.462	0.56	0.324	0.427	0.577	0.513	0.46	0.511	0.501	0.507	0.383	0.42	0.448	0.466	0.622	0.384	0.463	0.449
Colocalization Coefficient M1	0.295	0.364	0.413	0.413	0.422	0.341	0.477	0.412	0.517	0.48	0.483	0.442	0.497	0.476	0.444	0.206	0.249	0.233	0.344	0.391	0.403	0.44	0.303
Colocalization Coefficient M2	0.474	0.462	0.441	0.445	0.459	0.443	0.489	0.448	0.498	0.469	0.45	0.54	0.526	0.528	0.519	0.544	0.476	0.505	0.503	0.516	0.44	0.44	0.501
Overlap Coefficient R	0.367	0.366	0.317	0.336	0.32	0.333	0.434	0.263	0.351	0.439	0.395	0.384	0.427	0.414	0.417	0.297	0.324	0.348	0.372	0.502	0.323	0.366	0.355
Overlap Coefficient k1	0.532	0.676	0.823	0.845	0.586	0.594	0.809	0.345	0.631	0.797	1	0.532	0.745	0.543	0.69	0.292	0.385	0.305	0.433	0.623	0.5	0.461	0.396
Overlap Coefficient k2	0.253	0.198	0.122	0.134	0.174	0.187	0.233	0.201	0.195	0.242	0.156	0.278	0.245	0.316	0.252	0.303	0.273	0.397	0.32	0.404	0.209	0.29	0.318
Ch.1 Threshold	0	0	0	0	0	0	0	0	0	0	0	0	0	0	0	0	0	0	0	0	0	0	0
Ch.2 Threshold	0	0	0	0	0	0	0	0	0	0	0	0	0	0	0	0	0	0	0	0	0	0	0
Voxel Ratio Ch.1 / Ch.2	1.92	1.51	1.12	1.17	1.15	1.46	1.14	1.33	1.07	1.19	1.07	1.7	1.34	1.5	1.58	3.61	2.8	3.46	2.03	1.83	1.39	1.3	2.32
Global Pearsons Correlation	0.331	0.336	0.297	0.318	0.271	0.3	0.399	0.226	0.292	0.41	0.349	0.34	0.383	0.373	0.377	0.255	0.286	0.317	0.331	0.475	0.261	0.317	0.317
freehand nucleus evaluation	cell01	cell02	cell03A	cell03B	cell04	cell05	cell06	cell07	cell08	cell09	cell10	cell01	cell02	cell03	cell04	cell05	cell06	cell07	cell08	cell09	cell10a	cell10b	cell11
Pearsons Correlation	0.495	0.506	0.435	0.451	0.442	0.453	0.56	0.301	0.423	0.582	0.512	0.458	0.516	0.508	0.519	0.392	0.439	0.502	0.481	0.637	0.378	0.475	0.484
Colocalization Coefficient M1	0.568	0.599	0.622	0.613	0.625	0.627	0.605	0.606	0.637	0.623	0.584	0.612	0.623	0.61	0.6	0.57	0.589	0.562	0.495	0.532	0.58	0.604	0.608
Colocalization Coefficient M2	0.519	0.494	0.477	0.467	0.507	0.491	0.517	0.478	0.514	0.488	0.464	0.55	0.546	0.542	0.531	0.559	0.507	0.54	0.513	0.534	0.461	0.459	0.539
Overlap Coefficient R	0.432	0.419	0.374	0.376	0.388	0.386	0.463	0.28	0.382	0.462	0.415	0.406	0.453	0.439	0.444	0.368	0.384	0.432	0.4	0.532	0.346	0.393	0.428
Overlap Coefficient k1	0.73	0.869	1.12	1.05	0.82	0.782	0.89	0.375	0.703	0.858	1.09	0.561	0.776	0.569	0.723	0.4	0.451	0.347	0.466	0.648	0.535	0.483	0.442
Overlap Coefficient k2	0.256	0.202	0.125	0.135	0.184	0.191	0.241	0.209	0.207	0.249	0.159	0.293	0.264	0.339	0.272	0.339	0.327	0.539	0.344	0.436	0.224	0.319	0.414
Ch.1 Threshold	0	0	0	0	0	0	0	0	0	0	0	0	0	0	0	0	0	0	0	0	0	0	0
Ch.2 Threshold	0	0	0	0	0	0	0	0	0	0	0	0	0	0	0	0	0	0	0	0	0	0	0
Voxel Ratio Ch.1 / Ch.2	0.947	0.911	0.846	0.838	0.887	0.865	0.954	0.92	0.901	0.917	0.9	1.12	1.05	1.11	1.12	1.25	1.04	1.25	1.37	1.29	0.929	0.913	1.1
Global Pearsons Correlation	0.35	0.358	0.305	0.311	0.309	0.316	0.415	0.212	0.306	0.423	0.352	0.346	0.396	0.386	0.396	0.299	0.318	0.379	0.352	0.501	0.259	0.334	0.368
nucleoli evaluation	cell01	cell02	cell03A	cell03B	cell04	cell05	cell06	cell07	cell08	cell09	cell10	cell01	cell02	cell03	cell04	cell05	cell06	cell07	cell08	cell09	cell10a	cell10b	cell11
Pearsons Correlation	0.648	0.648	0.665	0.654	0.64	0.663	0.749	0.521	0.637	0.783	0.68	0.691	0.677	0.681	0.702	0.607	0.671	0.694	0.678	0.747	0.611	0.664	0.62
Colocalization Coefficient M1	0.662	0.68	0.762	0.774	0.72	0.776	0.744	0.726	0.763	0.782	0.742	0.786	0.742	0.726	0.795	0.742	0.716	0.673	0.737	0.757	0.751	0.769	0.718
Colocalization Coefficient M2	0.601	0.565	0.582	0.58	0.588	0.612	0.653	0.568	0.639	0.619	0.573	0.662	0.661	0.649	0.644	0.601	0.566	0.652	0.651	0.704	0.646	0.587	0.621
Overlap Coefficient R	0.597	0.574	0.61	0.603	0.586	0.618	0.699	0.476	0.619	0.718	0.615	0.659	0.642	0.637	0.669	0.556	0.597	0.649	0.641	0.726	0.606	0.603	0.574
Overlap Coefficient k1	0.878	0.994	1.28	1.12	1	0.92	1.1	0.339	0.821	0.913	1.18	0.586	0.807	0.579	0.736	0.397	0.456	0.349	0.467	0.68	0.524	0.465	0.452
Overlap Coefficient k2	0.406	0.331	0.291	0.323	0.343	0.415	0.445	0.667	0.467	0.565	0.322	0.74	0.511	0.7	0.609	0.779	0.782	1.21	0.88	0.775	0.702	0.783	0.727
Ch.1 Threshold	0	0	0	0	0	0	0	0	0	0	0	0	0	0	0	0	0	0	0	0	0	0	0
Ch.2 Threshold	0	0	0	0	0	0	0	0	0	0	0	0	0	0	0	0	0	0	0	0	0	0	0
Voxel Ratio Ch.1 / Ch.2	0.938	0.916	0.834	0.801	0.892	0.844	0.957	0.952	0.92	0.925	0.879	1.06	1.08	1.14	1.02	1.07	1.01	1.32	1.19	1.16	1.03	0.948	1.06
Global Pearsons Correlation	0.541	0.528	0.56	0.554	0.531	0.562	0.668	0.416	0.558	0.696	0.571	0.617	0.599	0.598	0.633	0.5	0.555	0.611	0.605	0.703	0.529	0.556	0.526
Costes overall evaluation	cell01	cell02	cell03A	cell03B	cell04	cell05	cell06	cell07	cell08	cell09	cell10	cell01	cell02	cell03	cell04	cell05	cell06	cell07	cell08	cell09	cell10a	cell10b	cell11
Pearsons Correlation	0.621	0.616	0.428	0.45	0.567	0.553	0.687	0.405	0.559	0.763	0.669	0.613	0.621	0.629	0.652	0.518	0.603	0.586	0.613	0.698	0.496	0.631	0.566
Colocalization Coefficient M1	0.255	0.272	0.413	0.413	0.24	0.274	0.382	0.35	0.316	0.437	0.333	0.481	0.468	0.48	0.533	0.425	0.402	0.465	0.524	0.567	0.38	0.51	0.445
Colocalization Coefficient M2	0.247	0.255	0.441	0.445	0.211	0.245	0.237	0.157	0.195	0.181	0.201	0.186	0.221	0.197	0.183	0.157	0.141	0.169	0.154	0.198	0.165	0.141	0.186
Overlap Coefficient R	0.337	0.343	0.317	0.336	0.279	0.308	0.408	0.224	0.3	0.414	0.355	0.347	0.391	0.379	0.386	0.277	0.292	0.331	0.344	0.485	0.269	0.325	0.326
Overlap Coefficient k1	0.52	0.648	0.823	0.845	0.52	0.57	0.769	0.295	0.536	0.754	0.894	0.488	0.688	0.501	0.65	0.313	0.367	0.309	0.415	0.617	0.425	0.41	0.383
Overlap Coefficient k2	0.219	0.181	0.122	0.134	0.15	0.167	0.217	0.17	0.168	0.227	0.141	0.247	0.222	0.287	0.229	0.246	0.232	0.353	0.284	0.382	0.171	0.258	0.278
Ch.1 Threshold	2	2	0	0	3	2	3	3	4	3	3	4	3	4	3	4	3	3	3	3	2	3	3
Ch.2 Threshold	4	6	0	0	10	6	8	6	12	8	14	8	8	7	7	4	5	2	4	4	5	5	4
Voxel Ratio Ch.1 / Ch.2	1.19	1.34	1.12	1.17	1.13	1.33	0.755	0.704	0.824	0.522	0.841	0.488	0.579	0.495	0.413	0.489	0.454	0.446	0.362	0.346	0.599	0.346	0.527
Global Pearsons Correlation	0.331	0.336	0.297	0.318	0.271	0.3	0.399	0.226	0.292	0.41	0.349	0.34	0.383	0.373	0.377	0.255	0.286	0.317	0.331	0.475	0.261	0.317	0.317
Costes freehand nucleus evaluation	cell01	cell02	cell03A	cell03B	cell04	cell05	cell06	cell07	cell08	cell09	cell10	cell01	cell02	cell03	cell04	cell05	cell06	cell07	cell08	cell09	cell10a	cell10b	cell11
Pearsons Correlation	0.623	0.616	0.435	0.451	0.571	0.555	0.687	0.405	0.558	0.763	0.669	0.613	0.626	0.632	0.655	0.534	0.618	0.624	0.614	0.699	0.499	0.633	0.583
Colocalization Coefficient M1	0.358	0.409	0.622	0.613	0.392	0.437	0.449	0.421	0.399	0.504	0.374	0.512	0.494	0.514	0.567	0.553	0.457	0.529	0.569	0.588	0.406	0.549	0.502
Colocalization Coefficient M2	0.263	0.27	0.477	0.467	0.248	0.27	0.255	0.171	0.219	0.192	0.208	0.197	0.239	0.211	0.198	0.182	0.17	0.217	0.164	0.215	0.18	0.154	0.24
Overlap Coefficient R	0.385	0.39	0.374	0.376	0.346	0.356	0.433	0.24	0.333	0.434	0.371	0.364	0.413	0.401	0.409	0.322	0.337	0.402	0.365	0.509	0.287	0.349	0.391
Overlap Coefficient k1	0.654	0.808	1.12	1.05	0.724	0.718	0.833	0.319	0.605	0.804	0.954	0.502	0.705	0.517	0.666	0.355	0.393	0.325	0.431	0.626	0.438	0.422	0.404
Overlap Coefficient k2	0.226	0.188	0.125	0.135	0.165	0.177	0.225	0.181	0.183	0.235	0.144	0.264	0.243	0.311	0.251	0.292	0.289	0.496	0.31	0.414	0.188	0.288	0.378
Ch.1 Threshold	2	2	0	0	3	2	3	3	4	3	3	4	3	4	3	4	3	3	3	3	2	3	3
Ch.2 Threshold	4	6	0	0	10	6	8	6	12	8	14	8	8	7	7	4	5	2	4	4	5	5	4
Voxel Ratio Ch.1 / Ch.2	0.881	0.875	0.846	0.838	0.804	0.828	0.688	0.632	0.711	0.475	0.761	0.477	0.589	0.488	0.41	0.395	0.479	0.497	0.345	0.357	0.602	0.341	0.597
Global Pearsons Correlation	0.35	0.358	0.305	0.311	0.309	0.316	0.415	0.212	0.306	0.423	0.352	0.346	0.396	0.386	0.396	0.299	0.318	0.379	0.352	0.501	0.259	0.334	0.368
Costes nucleoli evaluation	cell01	cell02	cell03A	cell03B	cell04	cell05	cell06	cell07	cell08	cell09	cell10	cell01	cell02	cell03	cell04	cell05	cell06	cell07	cell08	cell09	cell10a	cell10b	cell11
Pearsons Correlation	0.686	0.69	0.665	0.654	0.68	0.681	0.77	0.405	0.648	0.763	0.702	0.686	0.672	0.683	0.688	0.629	0.704	0.696	0.647	0.7	0.606	0.671	0.631
Colocalization Coefficient M1	0.488	0.508	0.762	0.774	0.522	0.626	0.603	0.35	0.54	0.437	0.537	0.672	0.601	0.616	0.712	0.668	0.59	0.6	0.687	0.719	0.544	0.667	0.595
Colocalization Coefficient M2	0.435	0.418	0.582	0.58	0.438	0.5	0.518	0.157	0.507	0.181	0.443	0.5	0.488	0.453	0.497	0.389	0.375	0.494	0.486	0.555	0.534	0.406	0.424
Overlap Coefficient R	0.573	0.558	0.61	0.603	0.565	0.605	0.687	0.224	0.594	0.414	0.594	0.643	0.622	0.618	0.657	0.537	0.579	0.637	0.627	0.717	0.577	0.584	0.553
Overlap Coefficient k1	0.839	0.962	1.28	1.12	0.957	0.896	1.07	0.295	0.776	0.754	1.11	0.567	0.774	0.557	0.717	0.383	0.435	0.343	0.455	0.671	0.488	0.442	0.434
Overlap Coefficient k2	0.391	0.323	0.291	0.323	0.333	0.408	0.439	0.17	0.455	0.227	0.317	0.73	0.5	0.686	0.601	0.753	0.771	1.19	0.865	0.766	0.684	0.772	0.706
Ch.1 Threshold	2	2	0	0	3	2	3	3	4	3	3	4	3	4	3	4	3	3	3	3	2	3	3
Ch.2 Threshold	4	6	0	0	10	6	8	6	12	8	14	8	8	7	7	4	5	2	4	4	5	5	4
Voxel Ratio Ch.1 / Ch.2	1.04	1.09	0.834	0.801	1.07	1.01	1.05	0.704	1.24	0.522	1.13	0.971	1.06	0.924	0.857	0.733	0.895	1.14	0.885	0.823	1.44	0.765	0.934
Global Pearsons Correlation	0.541	0.528	0.56	0.554	0.531	0.562	0.668	0.226	0.558	0.41	0.571	0.617	0.599	0.598	0.633	0.5	0.555	0.611	0.605	0.703	0.529	0.556	0.526

## Sheet: MEF
MEF_1 (UBF/RPA194)							MEF_2 (UBF/RPA194)
overall evaluation	cell01	cell02	cell03	cell04a	cell04b	cell05	cell01	cell02	cell03	cell04	cell06
Pearsons Correlation	0.516	0.497	0.754	0.605	0.511	0.506	0.372	0.459	0.333	0.419	0.392
Colocalization Coefficient M1	0.141	0.14	0.115	0.139	0.172	0.149	0.2	0.185	0.224	0.23	0.227
Colocalization Coefficient M2	0.553	0.571	0.596	0.627	0.601	0.558	0.559	0.525	0.572	0.544	0.555
Overlap Coefficient R	0.384	0.394	0.591	0.459	0.402	0.395	0.343	0.367	0.327	0.367	0.353
Overlap Coefficient k1	0.451	0.414	0.587	0.304	0.28	0.485	0.457	0.478	0.351	0.472	0.404
Overlap Coefficient k2	0.326	0.375	0.595	0.694	0.577	0.321	0.258	0.282	0.306	0.286	0.307
Ch.1 Threshold	0	0	0	0	0	0	0	0	0	0	0
Ch.2 Threshold	0	0	0	0	0	0	0	0	0	0	0
Voxel Ratio Ch.1 / Ch.2	13.58	16.19	23.27	16.76	12.74	13	10.51	11.8	10.81	9.76	10.21
Global Pearsons Correlation	0.373	0.385	0.593	0.456	0.394	0.383	0.33	0.358	0.313	0.355	0.341
freehand nucleus evaluation	cell01	cell02	cell03	cell04a	cell04b	cell05	cell01	cell02	cell03	cell04	cell06
Pearsons Correlation	0.517	0.497	0.759	0.614	0.512	0.506	0.387	0.485	0.364	0.419	0.402
Colocalization Coefficient M1	0.358	0.348	0.304	0.262	0.262	0.385	0.38	0.417	0.394	0.23	0.419
Colocalization Coefficient M2	0.556	0.575	0.608	0.631	0.606	0.562	0.584	0.554	0.602	0.544	0.581
Overlap Coefficient R	0.437	0.446	0.661	0.507	0.426	0.451	0.389	0.43	0.376	0.367	0.389
Overlap Coefficient k1	0.577	0.522	0.707	0.358	0.308	0.624	0.517	0.555	0.378	0.472	0.441
Overlap Coefficient k2	0.331	0.381	0.617	0.719	0.589	0.326	0.292	0.334	0.375	0.286	0.344
Ch.1 Threshold	0	0	0	0	0	0	0	0	0	0	0
Ch.2 Threshold	0	0	0	0	0	0	0	0	0	0	0
Voxel Ratio Ch.1 / Ch.2	3.1	3.98	5.84	5.85	5.38	2.87	3.48	3.08	3.03	9.76	2.87
Global Pearsons Correlation	0.4	0.416	0.652	0.484	0.394	0.409	0.353	0.399	0.325	0.355	0.349
nucleoli evaluation	cell01	cell02	cell03	cell04a	cell04b	cell05	cell01	cell02	cell03	cell04	cell06
Pearsons Correlation	0.64	0.569	0.763	0.659	0.625	0.599	0.464	0.58	0.454	0.548	0.537
Colocalization Coefficient M1	0.602	0.557	0.637	0.465	0.432	0.598	0.558	0.578	0.533	0.601	0.591
Colocalization Coefficient M2	0.729	0.69	0.841	0.718	0.711	0.669	0.716	0.631	0.659	0.658	0.668
Overlap Coefficient R	0.671	0.609	0.801	0.653	0.616	0.629	0.552	0.573	0.504	0.578	0.568
Overlap Coefficient k1	0.719	0.59	0.778	0.441	0.419	0.689	0.541	0.575	0.43	0.513	0.473
Overlap Coefficient k2	0.626	0.628	0.825	0.966	0.906	0.574	0.562	0.571	0.592	0.651	0.683
Ch.1 Threshold	0	0	0	0	0	0	0	0	0	0	0
Ch.2 Threshold	0	0	0	0	0	0	0	0	0	0	0
Voxel Ratio Ch.1 / Ch.2	2.36	2.9	3.34	3.63	3.68	2.08	3.07	2.56	2.42	2.67	2.29
Global Pearsons Correlation	0.641	0.576	0.789	0.628	0.589	0.585	0.516	0.544	0.447	0.542	0.529
Costes overall evaluation	cell01	cell02	cell03	cell04a	cell04b	cell05	cell01	cell02	cell03	cell04	cell06
Pearsons Correlation	0.581	0.536	0.737	0.63	0.557	0.566	0.42	0.546	0.392	0.515	0.467
Colocalization Coefficient M1	0.311	0.359	0.378	0.266	0.282	0.311	0.357	0.377	0.367	0.452	0.389
Colocalization Coefficient M2	0.263	0.284	0.358	0.41	0.375	0.296	0.269	0.273	0.326	0.252	0.289
Overlap Coefficient R	0.379	0.393	0.614	0.466	0.4	0.391	0.329	0.361	0.318	0.354	0.34
Overlap Coefficient k1	0.471	0.438	0.646	0.322	0.29	0.509	0.451	0.483	0.348	0.467	0.399
Overlap Coefficient k2	0.305	0.353	0.583	0.674	0.553	0.301	0.239	0.27	0.29	0.269	0.291
Ch.1 Threshold	3	3	3	3	4	3	3	2	3	3	3
Ch.2 Threshold	4	3	3	1	2	5	6	3	3	5	4
Voxel Ratio Ch.1 / Ch.2	1.1	1.03	1.22	2.3	1.85	1.36	1.08	1.15	1.28	0.825	1.02
Global Pearsons Correlation	0.373	0.385	0.593	0.456	0.394	0.383	0.33	0.358	0.313	0.355	0.341
Costes freehand nucleus evaluation	cell01	cell02	cell03	cell04a	cell04b	cell05	cell01	cell02	cell03	cell04	cell06
Pearsons Correlation	0.58	0.535	0.737	0.63	0.557	0.566	0.424	0.554	0.404	0.52	0.468
Colocalization Coefficient M1	0.447	0.495	0.378	0.266	0.319	0.446	0.434	0.496	0.414	0.523	0.452
Colocalization Coefficient M2	0.269	0.293	0.358	0.41	0.387	0.302	0.299	0.308	0.374	0.285	0.32
Overlap Coefficient R	0.418	0.43	0.614	0.466	0.418	0.43	0.367	0.418	0.363	0.395	0.373
Overlap Coefficient k1	0.562	0.515	0.646	0.322	0.309	0.605	0.495	0.543	0.367	0.492	0.425
Overlap Coefficient k2	0.31	0.36	0.583	0.674	0.566	0.305	0.273	0.321	0.359	0.317	0.326
Ch.1 Threshold	3	3	3	3	4	3	3	2	3	3	3
Ch.2 Threshold	4	3	3	1	2	5	6	3	3	5	4
Voxel Ratio Ch.1 / Ch.2	0.713	0.701	1.22	2.3	1.64	0.874	0.949	0.941	1.26	0.763	0.938
Global Pearsons Correlation	0.4	0.416	0.593	0.456	0.394	0.409	0.353	0.399	0.325	0.381	0.349
Costes nucleoli evaluation	cell01	cell02	cell03	cell04a	cell04b	cell05	cell01	cell02	cell03	cell04	cell06
Pearsons Correlation	0.606	0.544	0.712	0.651	0.613	0.578	0.422	0.586	0.453	0.543	0.536
Colocalization Coefficient M1	0.635	0.638	0.724	0.517	0.472	0.6	0.561	0.619	0.534	0.633	0.589
Colocalization Coefficient M2	0.605	0.537	0.749	0.609	0.595	0.558	0.585	0.478	0.519	0.514	0.53
Overlap Coefficient R	0.665	0.602	0.8	0.65	0.613	0.621	0.542	0.567	0.497	0.57	0.561
Overlap Coefficient k1	0.715	0.587	0.78	0.442	0.42	0.681	0.533	0.57	0.424	0.507	0.467
Overlap Coefficient k2	0.618	0.617	0.821	0.958	0.895	0.565	0.552	0.563	0.581	0.641	0.673
Ch.1 Threshold	3	3	3	3	4	3	3	2	3	3	3
Ch.2 Threshold	4	3	3	1	2	5	6	3	3	5	4
Voxel Ratio Ch.1 / Ch.2	1.2	1.07	1.33	1.75	1.78	1.28	1.59	1.22	1.45	1.26	1.3
Global Pearsons Correlation	0.641	0.576	0.789	0.628	0.589	0.585	0.516	0.544	0.447	0.542	0.529
